# Supplementary material for: A Computational Model of Oxytocin Modulation of Olfactory Recognition Memory
Source: eNeuro. 2019 Aug 28;6(4):ENEURO.0201-19.2019. doi: 10.1523/ENEURO.0201-19.2019 (PMC6727149; doi:10.1523/ENEURO.0201-19.2019)
Supplement: Extended data 1 — Code used to perform the simulations presented here. Download Extended Data 1, ZIP file. [file sup_enu-eN-NWR-0201-19-s02.zip]

Archive with 25 entries (25 files):
- set.c
- show.c
- sim.c
- update.c
- util.c
- bulb.dat
- cell.init
- channels.dat
- color.c
- curves.c
- draw.c
- draw.dat
- draw.init
- fft.c
- functions.c
- gra.c
- gra.init
- graph.c
- io.c
- lib.init
- my.init
- net.dat
- neuron.c
- neuron.mak
- para.dat
