# Supplementary material for: A Computational Model of Oxytocin Modulation of Olfactory Recognition Memory
Source: eNeuro. 2019 Aug 28;6(4):ENEURO.0201-19.2019. doi: 10.1523/ENEURO.0201-19.2019 (PMC6727149; doi:10.1523/ENEURO.0201-19.2019)
Supplement: Extended data 1 — Code used to perform the simulations presented here. Download Extended Data 1, ZIP file. [file sup_enu-eN-NWR-0201-19-s02.zip › bulb.dat]

/*contains parameters to construct a OB-PC network*/

BULB

MOLS		100
RECS		100
GLOMS		100
neurs		1

RECEPTORS:

input_function	GET_MOLECULES
in_par1		0.0
in_par2		0.0

state_function	LINEAR
sta_par		0.0

output_function	SPIKE
out_par1	-0.01
out_par2	1.0

PG:

input_function	SUM_INPUTS
in_par1		0.0
in_par2		0.0

state_function	DECAY
sta_par		2

output_function	SPIKE
out_par1	0.2
out_par2	4.0

ET
input_function	SUM_INPUTS
in_par1		-0.0
in_par2		0.0

state_function	DECAY
sta_par		8

output_function	SPIKE
out_par1	1.0
out_par2	4.0

MITRAL

input_function	SUM_INPUTS
in_par1		-0.0
in_par2		0.0

state_function	DECAY
sta_par		8

output_function	SPIKE
out_par1	-0.1
out_par2	8.0

GRANULE:

input_function	SUM_INPUTS
in_par1		-0.0
in_par2		0.0

state_function	DECAY
sta_par		4

output_function	SPIKE
out_par1	2.0
out_par2	4.0


PYR:

input_function	ADAPT_INPUT
in_par1		100.0
in_par2		0.2

state_function	DECAY
sta_par		10

output_function	SPIKE
out_par1	0.5
out_par2	6.0

AFFERENTS(w/d/N/A): 

R_M	0.0 1 0.0  1.0
R_PG	0.0 1 0.0  1.0
R_ET	0.02 1 0.0  1.0

LOCAL(w/d/N/A/A/B):

M_PG	0.0 1	0.0 1.0 
PG_M	0.0 1	1.0 0.0
ET_PG 0.0 1   0.0 1.0
ET_M	0.0 1   0.0 1.0
PG_ET  0.1 1   1.0 0.0

BULB(w/d/prob/N/A):

M_G	1.0 1 0.2 0.0 1.0
G_M	0.0 1 0.0 0.98 0.02 
G_G	0.1 1 1.0 1.0 0.0

CENTRAL(w/d/prob/N/A):

M_P	0.5 1 0.2 0.0 1.0
P_M	0.0 1 0.1 0.0 1.0
P_G	0.0 1 0.2 0.0 1.0
P_E 	0.0 1 0.2 0.0 1.0 
P_P	0.0 1 0.25 0.0 1.0

max1 	1.0
max2	1.0

RATEASS 	0.000 
RATEMCGC 	0.001
RATEPCGC	0.01

FORGETASS 0
FORGETMCGC 10
FORGETPCGC 4500

OXT 	1.0
