# Supplementary material for: A Computational Model of Oxytocin Modulation of Olfactory Recognition Memory
Source: eNeuro. 2019 Aug 28;6(4):ENEURO.0201-19.2019. doi: 10.1523/ENEURO.0201-19.2019 (PMC6727149; doi:10.1523/ENEURO.0201-19.2019)
Supplement: Extended data 1 — Code used to perform the simulations presented here. Download Extended Data 1, ZIP file. [file sup_enu-eN-NWR-0201-19-s02.zip › channels.dat]

/*parameters for synaptic conductances */

CHANNELS(Nernst/tau1/tau2/hebb/max-w/nuu)

NMDA 	70	5	80	1 1.0 0.1
AMPA	70 	1	2	1 1.0 0.05
GABAA	-5	1	2	1 2.0 0.0
GABAB	-10  	10 	100	1 0.0 0.0
AMPA2	70	1	2	0 5.0 0.1
