# Supplementary material for: A Computational Model of Oxytocin Modulation of Olfactory Recognition Memory
Source: eNeuro. 2019 Aug 28;6(4):ENEURO.0201-19.2019. doi: 10.1523/ENEURO.0201-19.2019 (PMC6727149; doi:10.1523/ENEURO.0201-19.2019)
Supplement: Extended data 1 — Code used to perform the simulations presented here. Download Extended Data 1, ZIP file. [file sup_enu-eN-NWR-0201-19-s02.zip › draw.dat]

/*display parameters */

xmul		1
outmul		10
potmul		5
delta		20

stimululus	0
receptors	0
potential	0
output		1
spikes		1
pot+spikes	1

mitralpot	1
mitralout	1
mitralfft	1
vumpot		1
vumout		1
granulepot	1
granuleout	1
granulefft	1
