# Supplementary material for: A Computational Model of Oxytocin Modulation of Olfactory Recognition Memory
Source: eNeuro. 2019 Aug 28;6(4):ENEURO.0201-19.2019. doi: 10.1523/ENEURO.0201-19.2019 (PMC6727149; doi:10.1523/ENEURO.0201-19.2019)
Supplement: Extended data 1 — Code used to perform the simulations presented here. Download Extended Data 1, ZIP file. [file sup_enu-eN-NWR-0201-19-s02.zip › draw.init]

/*definitions and types needed for graphic functions */

typedef struct 	{
		int	from;
		int	too;
		} WIND;


enum BOOLEAN ALL;
enum BOOLEAN D_RECS;
enum BOOLEAN D_STIM;
enum BOOLEAN D_OUT;
enum BOOLEAN D_POT;
enum BOOLEAN D_SPIKES;
enum BOOLEAN D_ACT;
enum BOOLEAN D_GOUT;
enum BOOLEAN D_GPOT;
enum BOOLEAN D_MOUT;
enum BOOLEAN D_MPOT;
enum BOOLEAN D_FFTG;
enum BOOLEAN D_FFTM;
enum BOOLEAN D_VPOT;
enum BOOLEAN D_VOUT;


extern char 	*NTEXT ();
extern void	SELECT ();
extern void 	DESELECT ();
extern void 	RESET_COORD ();
extern void 	DRAW_MOLECULES ();
extern void	DRAW_FFT ();
extern void 	DRAW_CROSS ();
extern int	SHOW_CROSS ();
extern WIND 	DRAW ();
extern void 	SHOW ();
