# Supplementary material for: A Computational Model of Oxytocin Modulation of Olfactory Recognition Memory
Source: eNeuro. 2019 Aug 28;6(4):ENEURO.0201-19.2019. doi: 10.1523/ENEURO.0201-19.2019 (PMC6727149; doi:10.1523/ENEURO.0201-19.2019)
Supplement: Extended data 1 — Code used to perform the simulations presented here. Download Extended Data 1, ZIP file. [file sup_enu-eN-NWR-0201-19-s02.zip › gra.init]

/*definitions and types for windows functions */

#include <stdio.h>
#include <math.h>

#include <string.h>
#include <X11/StringDefs.h>
#include <X11/Intrinsic.h>
#include <X11/Xutil.h>
#include <X11/Xlib.h>
#include <X11/Shell.h>
#include <X11/X.h>
#include <X11/cursorfont.h>


#define LEFT Button1
#define MIDDLE Button2
#define RIGHT Button3

#define noir		0
#define blanc		1
#define	rouge		300
#define	vert		301
#define	bleu		302
#define	jaune		303
#define	violet		304
#define	orange		305
#define	magenta		306
#define	ciel		307
#define	gris		308
#define	bleuclair	309
#define	rose 		310
#define	rougefonce	311
#define	vertfonce	312
#define	bleufonce	313
#define	brun		314
#define	marron		315

enum EVENTT	{mouse, key, expose};

typedef struct 	{
		enum 	EVENTT flag;
		int	 button;
		char 	*key;
		int 	xpos, ypos;
		} EVENT;

Window		CURRENTW;
GC		CONTEXT;
Display		*DISPLAY;
int             SCRN;
Colormap 	CMAP;

Window  	main_window, mol_window, new_window, other_window, cortex_window, cross_window; 	
Window 		weight_window, pv_window, vi_window, spike_window;

int			*color_offset1;
int			*color_offset2;
int			NCOLORS1, NCOLORS2;
extern Window 		OPEN_WINDOW ();
extern enum BOOLEAN 	EQU ();
extern	EVENT		GET_EVENT ();
extern void		INIT_GRAPHICS ();
extern void		LINE ();
extern void 		CHOOSE_WINDOW ();
extern void 		CLEAR ();
extern void 		CIRCLE ();
extern void 		FILLED_CIRCLE ();
extern void		DRAW_POINT ();
extern void 		CURVE ();
extern void		SPIKES ();
extern void		AXIS ();
extern void 		ACTIVITY ();
