# Supplementary material for: A Computational Model of Oxytocin Modulation of Olfactory Recognition Memory
Source: eNeuro. 2019 Aug 28;6(4):ENEURO.0201-19.2019. doi: 10.1523/ENEURO.0201-19.2019 (PMC6727149; doi:10.1523/ENEURO.0201-19.2019)
Supplement: Extended data 1 — Code used to perform the simulations presented here. Download Extended Data 1, ZIP file. [file sup_enu-eN-NWR-0201-19-s02.zip › lib.init]

/**************************************************/
/* includes all library function definitions ******/
/* and types and booloeans ************************/
/**************************************************/

/** input functions take no parameters **/

extern float 		SUM_INPUTS (); 
extern float		ELECTRICAL ();
extern float		MIXED_INPUTS ();  
extern float		GET_MOLECULES ();
extern float 		PROJ_INPUTS ();
extern float 		SAT_INPUTS ();
extern float 		MIXED_SATS ();
extern float 		GET_INPUTS ();
extern float 		ADAPT_INPUT ();
extern float 		ADAPT_ELECTRICAL ();
extern float 		GUST_INPUT ();
extern float 		LOOK_UP ();
extern float 		ELECTRICAL_IN ();
extern float 		ADAPT_AON ();
/** state functions take 1 parameter **/

extern float		LINEAR (); 
extern float		SAT ();
extern float		SIG ();
extern float		DECAY (); 
extern float		FALSE_DECAY ();
extern float		FIRST_ORDER_STATE (); 
extern float 		POT_REC ();

/** output functions take 2 parameters **/
  
extern float		ADAPT_SPIKE ();
extern float		SPIKE (); 
extern float		THRESHOLD ();
extern float		FALSE_SPIKE ();
extern float 		FALSE_SIG ();
extern float 		VUM_OUT ();
