# Supplementary material for: A Computational Model of Oxytocin Modulation of Olfactory Recognition Memory
Source: eNeuro. 2019 Aug 28;6(4):ENEURO.0201-19.2019. doi: 10.1523/ENEURO.0201-19.2019 (PMC6727149; doi:10.1523/ENEURO.0201-19.2019)
Supplement: Extended data 1 — Code used to perform the simulations presented here. Download Extended Data 1, ZIP file. [file sup_enu-eN-NWR-0201-19-s02.zip › my.init]

/********************************************************/
/**** this file contains all personal definitions *******/
/**** booleans, types and functions which are not *******/
/**** provided in the library ***************************/
/********************************************************/


#define NMDA	0
#define AMPA	1
#define GABAA	2
#define GABAB	3


/**** types of neurons ****/
enum BOOLEAN	{VRAI, FAUX};   /*booleans*/

enum TYPES	{all, receptor, mitral, mitral2, PG, granule, pyr, inhib1, inhib2, ET, motor};	

enum COMPS {soma, dend2, dend1, glom};

enum LINK_TYPES {aff, local, lateral, central, extrin, intrin, fback, fforw, mod, bulb_pc, pc_bulb};


int		MOL, REC, GLOM, PYRS;
int		N_LINKS;
enum BOOLEAN	CHANGE, FOURRIER, COUNT;
enum BOOLEAN 	LEARN; 
int		NODS, NCENTRALS;
float 		DOFF;
enum BOOLEAN	MEANS_POT;
float 		muu; 
int 		learnfrom, learntoo;
float 		*saveweights;
float 		AMIN, BPLUS;

typedef struct {
		int from, too;
		float	*values;
		float *outputs;
		} ODORS;


typedef struct {
		float stim[5000];
		} MOLS;

typedef struct {
		float *sensi;
		} REC_MOL;
                                              
typedef struct {
		float *weight;
		int   *delay;
		} LATS;


typedef struct { 
		int points;
		float *fft;
		float	max;
		int	max_freq;
		} FFT;

typedef struct {
		float *stepp;
		} CONTEX;

/**** two input vectors ***/

float		PRE;
FFT		*fft_proj; 
FFT		*fft_in; 
REC_MOL 	*recs;
MOLS		*molecules;  
ODORS		*odors;
MOLS		*cortex;  
CONTEX	 	*contex;                    
float		*p_out;    
float		*p_pot;  
float		*v_pot, *v_out;
float		*i_pot, *i_out;
float 		*ccurve, *spectre, *phase;
float 		*EF;
float		*spik; 
float		*wave;
int 		fft_i1, fft_i2;
int			HEIGHT, WIDTH;
/*int		LEARN;*/
int			learnfrom1, learntoo1, learnfrom2, learntoo2;
float 		THRESH, THRESH2, muu;
float 		*GUST;
int			LL;
int			NX, NY;
float		RATEASS, RATEMCGC, RATEPCGC;
float		FORGETASS, FORGETMCGC, FORGETPCGC;
float 		WMM1, WMM2;
float		*STIM;
float 		OXT;

extern FFT	 *DO_FFT ();
extern LATS	 *MAKE_LATS ();
extern float	TOT_PRE ();
extern 	float 	VUM ();
extern LATS 	*ZEROS ();
extern LATS     *MAKE_NEIGHBORS ();
extern LATS 	*RAN ();
extern LATS     *MAKE_NEIGHBORS2 ();
extern LATS     *FUNCTIONAL ();
