# Supplementary material for: A Computational Model of Oxytocin Modulation of Olfactory Recognition Memory
Source: eNeuro. 2019 Aug 28;6(4):ENEURO.0201-19.2019. doi: 10.1523/ENEURO.0201-19.2019 (PMC6727149; doi:10.1523/ENEURO.0201-19.2019)
Supplement: Extended data 1 — Code used to perform the simulations presented here. Download Extended Data 1, ZIP file. [file sup_enu-eN-NWR-0201-19-s02.zip › net.dat]

glom	100
rec	100
mol	100

ni	0
ne	0
np	1
nv	1

NX 	10
NY	10


afferent:

r_i	0.0 1
r_e	0.0 1
r_p	5.0 1

local:

i_e	0.0 1
i_i	0.0 3
e_i	0.0 5
e_e	0.0 1
i_p	0.0 1
e_p	0.0 1

lateral:

i_e	0.0 1 5 0
i_i	0.0 1 5 0
i_p	0.0 1 5 1

Vum

i_v 	0.0 1
e_v 	0.0 1
p_v 	0.1 1
v_i 	0.0 1
v_e 	0.0 1
v_p 	0.0 1

HomoLN

r_h	0.4 1
i_h	0.0 1
h_i	0.0 1
h_p	0.6 1
h_h	4.0 3
