# Supplementary material for: A Computational Model of Oxytocin Modulation of Olfactory Recognition Memory
Source: eNeuro. 2019 Aug 28;6(4):ENEURO.0201-19.2019. doi: 10.1523/ENEURO.0201-19.2019 (PMC6727149; doi:10.1523/ENEURO.0201-19.2019)
Supplement: Extended data 1 — Code used to perform the simulations presented here. Download Extended Data 1, ZIP file. [file sup_enu-eN-NWR-0201-19-s02.zip › neuron.mak]

LDFLAGS  = -L/usr/lib/X11\
            -L/usr/local/lib\
	   -L/usr/X11R6/lib\
		-L/usr/include/X11
	

LIBRARIES = $(LDFLAGS) -lX11 -lm

INCLUDE = -I/usr/include -I/usr/local/include -I/usr/include/X11
 

CFLAGS = -g $(INCLUDE)

neuron.run : sim.o update.o util.o set.o io.o fft.o gra.o draw.o show.o neuron.o functions.o curves.o color.o
	cc sim.o update.o util.o set.o io.o fft.o gra.o draw.o show.o neuron.o functions.o curves.o color.o -o neuron.run $(LIBRARIES)
sim.o update.o util.o set.o io.o fft.o gra.o draw.o show.o neuron.o functions.o curves.o color.o : cell.init lib.init my.init 
gra.o draw.o show.o curves.o : gra.init draw.init
